# Supplementary material for: Factors associated with overweight cats successfully completing a diet-based weight loss programme: an observational study
Source: BMC Vet Res. 2018 Dec 14;14:397. doi: 10.1186/s12917-018-1740-5 (PMC6295068; doi:10.1186/s12917-018-1740-5)
Supplement: Supplementary file 1 — Computer spreadsheet (Excel, Microsoft; .xlsx) containing study data. (XLSX 16 kb) [file 12917_2018_1740_MOESM1_ESM.xlsx]

## Sheet: Sheet1
CODE	AGE (months)	BREED	SEX	Neuter status	outcome group	percent weight lost	End duration (days)	Av EI/day	rate of weight loss	Body fat % PRE	no. diet changes	no. Stalls	switched diet type	diet	disease category summary
F1	24.0686	DSH	M	N	stopped	-2.17391	111	35.1789	-0.137094	36.7534	0	2	0	Obesity dry
F2	156.446	DSH	M	N	completed	20.6349	141	34.9756	1.02443	40.3445	2	3	0	Obesity dry	Dermatological
F3	36.1029	DSH	F	N	stopped	-2.42424	105	40.4288	-0.161616	43.0931	4	0	0	Obesity dry	Orthopaedic
F7	82.2057	DSH	F	N	stopped	14.966	320	37.1297	0.327381	44.2969	4	8	1	Obesity dry	Other
F8	156.446	DSH	F	N	completed	30	346	28.2437	0.606936	44.5221	0	4	1	Obesity dry/sachet	Alimentary, Orthopaedic
F9	106.274	DSH	M	N	completed	25.4658	145	31.563	1.22939	40.4376	0	1	0	Obesity dry	Alimentary, Dermatological
F10	131.343	DSH	M	N	completed	27.1523	316	36.4929	0.601475	37.3319	1	1	0	Obesity dry	Alimentary, Orthopaedic
F11	72.2057	DSH	M	N	stopped	-1.5748	79	26.9714	-0.13954	27.7727	4	0	0	Obesity dry
F12	80.2057	DSH	F	N	stopped	6.38298	192	38.3519	0.232713	27.921	1	1	0	Obesity dry
F13	80.2057	DSH	F	N	stopped	1.5748	225	34.6938	0.0489939	33.851	2	1	0	Obesity dry
F14	115.309	British Blue	F	N	completed	28.4672	369	18.616	0.540027	44.6293	2	4	1	Obesity dry/sachet	Oral, Cardiorespiratory, Orthopaedic
F15	96.2743	DSH	F	N	stopped	0	0		0	44.2969			0	Obesity dry	Alimentary, Dermatological
F16	138.377	Maine Coon	M	N	completed	17.7083	131	28.6097	0.946247	39.1615	0	1	1	Obesity dry	Dermatological, Orthopaedic, Cardiorespiratory
F17	134.377	DSH	F	N	completed	23.1884	336	28.353	0.483092	42.3944	4	8	1	Obesity dry	Cardiorespiratory, Orthopaedic, Oral, Alimentary
F18	113.309	Siamese	M	N	died	5.68182	119	59.337	0.334225	54.4493	1	0	0	Obesity dry	Dermatological
F19	84.24	DSH	M	N	completed	37.3786	490	34.2449	0.533981	42.0883	5	3	0	Obesity dry	Alimentary
F20	36.6634	DSH	M	N	stopped	28.2895	758	28.2413	0.261248	38.7219	8	3	0	Obesity sachets	Dermatological
F21	128.343	DSH	F	N	completed	33.6134	177	30.6889	1.32935	40.9032	0	2	1	Obesity dry	Dermatological, Alimentary
F22	140.377	DSH	F	N	stopped	10.5691	394	26.2232	0.187776	37.1472	11	7	0	Obesity dry	Oral
F23	78.2057	DSH	M	N	completed	14.6789	114	27.4371	0.901336	25.3952	1	2	1	Obesity sachet/dry
F24	78.2057	DSH	F	N	completed	18.0328	182	25.0661	0.693569	31.9094	1	2	1	Obesity sachet/dry
F26	72.2057	DSH	F	N	stopped	9.09091	145	34.9069	0.438871	30.1176	4	3	0	Obesity dry
F27	120.574	DSH	M	N	stopped	22.6027	255	22.0855	0.620467	36.1551	1	2	0	Obesity dry	Alimentary
F28	156.446	DSH	F	N	stopped	6.34921	57	32.965	0.779727	34.4887	0	0	0	Obesity dry
F29	132.377	DSH	M	N	stopped	9.02778	274	51.0551	0.230637	27.2022	2	2	1	Diabetic sach/obesity dry	Dermatological
F30	132.377	DSH	M	N	stopped	36.4706	592	36.2615	0.43124	45.475	0	0	0	Obesity dry	Urinary, Alimentary
F31	78.2057	DSH	F	N	completed	18.6441	126	28.4401	1.03578	31.5551	2	2	1	Obesity dry	Alimentary, Urinary
F32	151.411	DSH	M	N	completed	32.9897	796	28.4856	0.29011	38.7384	13	14	1	Obesity sachet/dry	Cardiorespiratory
F33	46.1029	DSH	M	N	completed	15.2542	104	30.2771	1.02673	25.919	3	5	0	Obesity dry	Urinary
F34	60.1714	DSH	M	N	completed	16.9014	546	30.3789	0.216685	27.1502	3	4	1	Obesity dry/Satiety	Cardiorespiratory
F35	16.0343	Selkirk Rex	M	entire	completed	8.73016	183	44.5638	0.33394	30.5976	5	4	0	Obesity sachet/dry	Cardiorespiratory
F36	48.1372	DSH	M	N	stopped	10.4478	519	34.4005	0.140914	34.5644	4	3	0	Obesity dry
F37	36.1029	BSH	M	N	completed	5.45455	83	30.731	0.460022	17.2958	1	1	1	Obesity sachet/dry	Oral
F38	24.0686	Siamese	F	N	completed	17.8218	40	39.3359	3.11881	26.6874	0	1	0	Obesity sachet/dry	Dermatological, Cardiorespiratory
F39	54.1372	DSH	F	N	completed	15.3846	196	33.8109	0.549451	31.2398	1	0	0	Obesity sachet/dry	Alimentary
F40	72.2057	DSH	M	N	completed	17.1429	147	31.895	0.816327	29.6981	0	0	0	Obesity sachet/dry
F41	126.36	DSH	M	N	completed	15	447	25.9703	0.234899	28.1631	5	2	1	Satiety/Obesity	Urinary, Alimentary
F42	118.309	DSH	F	N	completed	28.0576	364	31.8762	0.539568	37.4294	3	2	0	Satiety	Urinary, Orthopaedic
F43	84.24	DSH	M	N	completed	16.6667	102	33.7091	1.14379	28.8169	0	1	0	Satiety
F44	84.24	DSH	F	N	stopped	2.58621	55	43.1163	0.329154	31.8934	0	1	0	Satiety	Dermatological
F45	118.309	DSH	M	N	completed	18.797	301	31.4795	0.437139	33.2751	2	2	1	Satiety	Urinary
F48	96.2743	DSH	M	N	stopped	0	0		0	40.3151			0	Satiety/Obesity	Dermatological
F49	108.309	DSH	M	N	completed	20.3704	378	30.6446	0.377229	32.1654	2	6	0	Satiety/Obesity	Oral
F50	120.343	DSH	M	N	stopped	3.82514	106	37.133	0.252603	46.2627	2	4	0	Satiety/Obesity	Dermatological, Cardiorespiratory, Oral, Alimentary, Other
F51	96.2743	DSH	M	N	stopped	6.62651	277	34.9405	0.167457	41.4264	3	4	0	Satiety/Obesity
F52	60.1714	DSH	M	N	stopped	4.45946	57	30.9	0.547653	33.0143	0	0	0	Satiety	Alimentary, Urinary, Other
F54	108.309	DLH	F	N	stopped	0	0		0	50.3362			0	Satiety	Alimentary
F55	63.1714	DSH	M	N	stopped	11.7355	159	36.9457	0.516659	27.3277	1	0	0	Satiety
F56	63.1714	DSH	M	N	stopped	5.58824	159	33.72	0.246023	33.925	3	1	0	Satiety	Dermatological
F57	96.2743	DSH	M	N	stopped	-0.15625	105	31.9655	-0.0104167	24.3209	3	1	0	Satiety	Orthopaedic, Alimentary
F58	48.1372	DSH	M	N	completed	21.8085	183	23.6744	0.834205	34.2042	1	5	1	Satiety/Obesity
F59	48.1372	DSH	M	N	completed	15.873	135	30.361	0.823045	27.2118	4	4	1	Satiety
F60	150.429	DSH	M	N	died	11.6279	251	25.1542	0.324284	30.4133	2	2	0	Satiety/Obesity	Dermatological, alimentary
F61	144.411	DSH	F	N	stopped	18.6992	294	30.5465	0.445219	37.5106	1	0	0	Satiety/Obesity	Alimentary
F63	60.1714	DSH	F	N	stopped	9.85915	354	34.3333	0.194955	41.6685	4	1	1	Satiety	Urinary, other
F64	108.309	DSH	F	N	completed	25.4545	224	35.1305	0.795455	28.409	1	4	0	Satiety/Obesity	Dermatological, Oral
F65	84.24	DSH	M	N	stopped	-1.42857	114	28.59	-0.0877193	34.557	1	0	0	Satiety/Obesity	Orthopaedic, Dermatological, Other
F66	68.5955	British Blue	M	N	completed	10.1961	113	29.1087	0.631615	22.1706	0	0	0	Satiety	Alimentary, Oral
F67	108.309	DSH	F	N	completed	24	254	32.5263	0.661417	33.7738	0	0	0	Satiety
F68	62.5783	DSH	M	N	completed	19.1176	189	27.0259	0.708061	26.7197	5	3	0	Satiety/Obesity	Oral
F71	144.411	DSH	F	N	completed	9.90991	69	28.59	1.00535	25.0297	2	0	0	Satiety/Obesity	Alimentary, Other
F75	118.309	DSH	M	N	completed	10	113	30.9	0.619469	23.322	0	0	0
